# Supplementary material for: A view to a kill? – Ambient bacterial load of frames and lenses of spectacles and evaluation of different cleaning methods
Source: PLoS One. 2018 Nov 28;13(11):e0207238. doi: 10.1371/journal.pone.0207238 (PMC6261565; doi:10.1371/journal.pone.0207238)
Supplement: S1 Table — (XLSX) [file pone.0207238.s001.xlsx]

## Sheet: germ count
site	sex	age	nosepad	earclip left	earclip right	outer lens right	inner lens right	outer lens left	inner lens left
University	w	24	0	1400	0	0	0	0	0
University	m	25	2320	6760	120	0	0	0	120
University	m	75	60	7960	0	0	40	0	0
University	w	73	160	320	40	0	80	0	0
University	w	54	40	0	0	0	0	0	0
University	w	29	0	80	80	0	0	0	0
University	w	55	40600	120	160	0	40	0	0
University	w	54	0	40	0	0	0	0	0
University	m	22	660000	2280	1200	80	80	240	120
University	w	46	960	40	0	0	40	0	40
University	w	25	1800	9600	1320	40	0	0	0
Nursing Home	w	82	3120	3212	333	288	0	16	0
Nursing Home	w	85	1923	934	133	0	153	0	0
Nursing Home	w	89	24480	12369	8800	43	172	0	129
Nursing Home	w	89	1282	400	600	0	48	124	119
Nursing Home	w	103	134	400	600	0	0	21	0
Nursing Home	w	94	1846	36200	9891	0	55	0	110
Nursing Home	w	86	113750	56745	22660	1872	5696	234	468
Nursing Home	w	83	2000	15666	667	560	0	80	20
Nursing Home	w	94	19846	2036	655	41	41	0	0
Nursing Home	w	91	4474	17143	16286	0	24	0	0
University (cleaned)	w	28	80	20	0	0	0	0	0
University (cleaned)	w	50	360	200	20	0	0	0	0
University (cleaned)	w	57	200	160	240	0	0	0	0
University (cleaned)	m	25	160	80	0	0	0	40	0
University (cleaned)	m	60	0	40	0	0	0	0	0
University (cleaned)	w	32	0	0	0	0	0	0	0
University (cleaned)	w	54	0	0	0	0	0	0	0
University (cleaned)	w	56	0	0	0	0	0	80	0
University (cleaned)	m	24	488	2182	1273	0	23	0	0
University (cleaned)	m	20	0	0	0	0	0	0	0
