# Supplementary material for: A view to a kill? – Ambient bacterial load of frames and lenses of spectacles and evaluation of different cleaning methods
Source: PLoS One. 2018 Nov 28;13(11):e0207238. doi: 10.1371/journal.pone.0207238 (PMC6261565; doi:10.1371/journal.pone.0207238)
Supplement: S2 Table — (XLSX) [file pone.0207238.s002.xlsx]

## Sheet: Isolates
site	Staphylococcus epidermidis	Staphylococcus capitis	Staphylococcus hominis	Staphylococcus aureus	Staphylococcus warneri	Micrococcus luteus	Staphylococcus sp	Micorococcus sp	Staphylococcus schleiferi	Lactobacillus curvatus	Corynebacterium sp	Acinetobacter Iwofii	Actinomyces oris	Brevibacterium casei	Corynebacterium aurimucosum	Microbacterium oxidans	Neisseria sp	Paracoccus yeei	Moraxella sp	unidentified
University	5	1	0	0	0	0	2	0	0	0	0	0	0	0	0	0	0	0	0	0
University	5	0	1	1	0	0	1	0	0	0	0	0	0	0	0	0	0	0	0	3
University	1	2	8	0	0	0	0	0	0	0	0	0	0	0	0	0	0	0	0	2
University	7	2	3	0	0	1	6	1	0	0	0	0	0	0	0	0	0	0	0	1
University	1	0	0	0	0	0	0	0	0	0	0	0	0	0	0	0	0	0	0	0
University	1	0	0	0	0	0	1	0	0	0	0	0	0	0	0	0	0	0	0	2
University	0	0	0	0	0	0	8	0	0	0	0	0	0	0	0	0	0	0	0	5
University	0	0	1	0	0	0	0	0	0	0	0	0	0	0	0	0	0	0	0	0
University	1	2	2	0	0	2	14	0	0	0	0	0	0	0	0	0	0	0	0	11
University	6	0	0	0	0	0	6	1	0	0	0	0	0	0	0	0	0	0	0	2
University	17	1	0	0	0	0	4	0	0	0	0	0	0	0	0	0	0	0	0	2
University (cleaned)	2	1	0	0	0	0	0	0	0	0	0	0	0	0	0	0	0	0	0	0
University (cleaned)	11	0	0	0	0	1	2	0	0	0	1	0	0	0	0	0	0	0	0	0
University (cleaned)	11	1	0	0	0	0	0	0	0	0	0	0	0	0	0	0	0	0	0	1
University (cleaned)	2	1	1	0	0	0	1	0	0	0	0	0	0	0	0	0	0	0	0	3
University (cleaned)	1	0	0	0	0	0	0	0	0	0	0	0	0	0	0	0	0	0	0	0
University (cleaned)	0	0	0	0	0	0	0	0	0	0	0	0	0	0	0	0	0	0	0	0
University (cleaned)	0	0	0	0	0	0	0	0	0	0	0	0	0	0	0	0	0	0	0	0
University (cleaned)	10	0	0	0	0	0	0	0	0	0	0	0	0	0	0	0	0	0	0	0
University (cleaned)	14	0	0	0	2	1	0	0	0	4	0	0	0	0	0	0	0	0	0	5
University (cleaned)	0	0	0	0	0	0	0	0	0	0	0	0	0	0	0	0	0	0	0	0
Nursing Home	2	1	0	0	0	1	1	0	0	0	0	3	0	0	0	0	0	0	1	0
Nursing Home	3	2	0	0	0	2	0	0	0	0	0	0	0	0	0	0	0	0	0	0
Nursing Home	1	4	0	0	0	0	1	0	0	0	0	0	0	0	0	0	0	0	0	0
Nursing Home	4	0	1	0	0	0	0	0	0	0	0	0	0	0	0	0	0	1	0	0
Nursing Home	4	0	0	0	0	0	0	0	0	0	0	0	0	1	0	1	0	0	0	1
Nursing Home	3	2	0	0	0	0	0	0	2	0	0	0	0	0	0	0	0	0	0	1
Nursing Home	6	2	0	0	0	1	1	0	0	0	0	0	0	0	1	0	0	0	0	0
Nursing Home	3	2	0	0	0	0	0	0	0	0	0	0	1	0	0	0	1	0	0	1
Nursing Home	2	2	0	0	0	1	0	0	0	0	0	0	0	0	0	0	0	0	0	0
Nursing Home	0	0	3	0	0	0	0	0	0	0	0	0	0	0	0	0	0	0	0	2
