# Supplementary material for: A view to a kill? – Ambient bacterial load of frames and lenses of spectacles and evaluation of different cleaning methods
Source: PLoS One. 2018 Nov 28;13(11):e0207238. doi: 10.1371/journal.pone.0207238 (PMC6261565; doi:10.1371/journal.pone.0207238)
Supplement: S3 Table — (XLSX) [file pone.0207238.s003.xlsx]

## Sheet: germ counts
			CFU/cm²
product	product code		E. coli	M. luteus	Mix E. coli / M. luteus	S. epidermidis
ZeissLW	A	uncleaned	1480	6560	9600	2240
ZeissLW	A	uncleaned	480	18440	5280	640
ZeissLW	A	uncleaned	4200	46480	9320	1400
ZeissLW	A	uncleaned	3000	7480	4360	680
ZeissLW	A	uncleaned	480	40960	480	1640
ZeissLW	A	uncleaned	4120	7720	5280	2920
ZeissLW	A	uncleaned	1840	10920	12360	2480
ZeissLW	A	uncleaned	800	17560	1280	1240
ZeissLW	A	uncleaned	4480	19960	4840	3640
ZeissLW	A	uncleaned	2840	14560	1320	600
ZeissLW	A	cleaned	0	880	400	0
ZeissLW	A	cleaned	0	40	0	40
ZeissLW	A	cleaned	0	0	0	0
ZeissLW	A	cleaned	0	40	0	0
ZeissLW	A	cleaned	0	120	0	0
ZeissLW	A	cleaned	80	120	1040	80
ZeissLW	A	cleaned	0	0	640	40
ZeissLW	A	cleaned	160	0	240	40
ZeissLW	A	cleaned	0	160	80	80
ZeissLW	A	cleaned	1280	0	0	40
Cellulose	C	uncleaned	3360	12560	5080	1520
Cellulose	C	uncleaned	19280	20400	14080	880
Cellulose	C	uncleaned	1920	23680	9960	760
Cellulose	C	uncleaned	5800	30480	5440	520
Cellulose	C	uncleaned	2680	40160	14880	1080
Cellulose	C	uncleaned	2400	3160	12120	1160
Cellulose	C	uncleaned	10360	2960	6080	1600
Cellulose	C	uncleaned	5040	5840	6240	440
Cellulose	C	uncleaned	1920	14320	6800	1040
Cellulose	C	uncleaned	4280	3560	11000	1560
Cellulose	C	cleaned	680	7760	200	80
Cellulose	C	cleaned	160	7120	3320	240
Cellulose	C	cleaned	320	6120	120	160
Cellulose	C	cleaned	2880	13480	320	40
Cellulose	C	cleaned	1360	10200	2160	0
Cellulose	C	cleaned	40	560	520	40
Cellulose	C	cleaned	80	80	600	320
Cellulose	C	cleaned	320	600	440	80
Cellulose	C	cleaned	1000	1560	1000	200
Cellulose	C	cleaned	0	2160	2600	280
Microfiber	M	uncleaned	4320	10600	2600	600
Microfiber	M	uncleaned	20080	2960	9920	720
Microfiber	M	uncleaned	1600	48480	5240	880
Microfiber	M	uncleaned	8600	13360	27120	1160
Microfiber	M	uncleaned	10520	1360	20160	2160
Microfiber	M	uncleaned	520	3360	30720	2600
Microfiber	M	uncleaned	4040	9560	29840	1080
Microfiber	M	uncleaned	1200	800	16800	840
Microfiber	M	uncleaned	6400	1040	14480	600
Microfiber	M	uncleaned	4480	1360	6320	760
Microfiber	M	cleaned	480	2080	600	160
Microfiber	M	cleaned	1920	80	1000	120
Microfiber	M	cleaned	160	160	4440	0
Microfiber	M	cleaned	600	280	80	40
Microfiber	M	cleaned	280	0	360	240
Microfiber	M	cleaned	320	720	12800	120
Microfiber	M	cleaned	760	120	12880	0
Microfiber	M	cleaned	560	80	1080	320
Microfiber	M	cleaned	4000	80	320	40
Microfiber	M	cleaned	3840	160	1360	0
NewWipes	AN	uncleaned	15520	3480	4040	17120
NewWipes	AN	uncleaned	44000	1440	1560	8480
NewWipes	AN	uncleaned	4880	14160	8480	6560
NewWipes	AN	uncleaned	6480	6560	22560	3680
NewWipes	AN	uncleaned	32640	1880	1280	4800
NewWipes	AN	uncleaned	1920	18720	2760	22720
NewWipes	AN	uncleaned	11720	6400	1440	4160
NewWipes	AN	uncleaned	1800	480	25440	7200
NewWipes	AN	uncleaned	30400	4120	1440	2880
NewWipes	AN	uncleaned	11680	2280	25440	6880
NewWipes	AN	cleaned	240	40	3080	120
NewWipes	AN	cleaned	1360	40	80	0
NewWipes	AN	cleaned	0	40	560	120
NewWipes	AN	cleaned	160	0	80	40
NewWipes	AN	cleaned	120	0	0	80
NewWipes	AN	cleaned	560	0	80	80
NewWipes	AN	cleaned	160	80	0	200
NewWipes	AN	cleaned	560	200	1080	40
NewWipes	AN	cleaned	0	40	0	0
NewWipes	AN	cleaned	120	40	1080	40
